# Supplementary material for: Predictors of recurrence after catheter ablation and electrical cardioversion of atrial fibrillation: an umbrella review of meta-analyses
Source: Europace. 2022 Aug 29;25(1):40–8. doi: 10.1093/europace/euac143 (PMC10103559; doi:10.1093/europace/euac143)
Supplement: euac143_Supplementary_Data [file euac143_supplementary_data.zip]

Archive with 2 entries (2 files):
- revised manuscript_highlighted changes.docx
- Supplement recurrence EP-revised.docx
